# Supplementary material for: Flavonoid-Modifying Capabilities of the Human Gut Microbiome—An In Silico Study
Source: Nutrients. 2021 Aug 3;13(8):2688. doi: 10.3390/nu13082688 (PMC8398226; doi:10.3390/nu13082688)
Supplement: Supplementary file 1 [file nutrients-13-02688-s001.zip]

Archive with 2 entries (2 files):
- Supplementary Excel File-pivot table.xlsx
- Supplementary material.pdf
